# Supplementary material for: Finite-time generalized synchronization of non-identical fractional order chaotic systems and its application in speech secure communication
Source: PLoS One. 2022 Mar 23;17(3):e0263007. doi: 10.1371/journal.pone.0263007 (PMC8942225; doi:10.1371/journal.pone.0263007)
Supplement: S1 File — (ZIP) [file pone.0263007.s001.zip]

Archive with 10 entries (8 files):
- S1_File/
- S1_File/Data Availability statement(the minimal data set)/
- S1_File/Data Availability statement(the minimal data set)/1.mp3
- S1_File/Data Availability statement(the minimal data set)/decryption.m
- S1_File/Data Availability statement(the minimal data set)/encryption.m
- S1_File/Data Availability statement(the minimal data set)/fra_loren4D_reverse3D.m
- S1_File/Data Availability statement(the minimal data set)/fra_loren4D_reverse3D_run.m
- S1_File/Data Availability statement(the minimal data set)/fra_loren4D_reverse3D_without.m
- S1_File/Data Availability statement(the minimal data set)/main.m
- S1_File/Data Availability statement(the minimal data set)/sat.m
