# Supplementary material for: Finite-time generalized synchronization of non-identical fractional order chaotic systems and its application in speech secure communication
Source: PLoS One. 2022 Mar 23;17(3):e0263007. doi: 10.1371/journal.pone.0263007 (PMC8942225; doi:10.1371/journal.pone.0263007)
Supplement: S1 File — (ZIP) [file pone.0263007.s001.zip › S1_File/Data Availability statement(the minimal data set)/decryption.m]

function dv=jiemi(y,v)
z=0.5*((y(:,10)-y(:,11)));
% dv=v-z;
dv=v./z;
dv=dv*100;
dv=ceil(dv)/100;
% %-------µÚÒ»ÖÖËã·¨----------
% ka=y(:,1)-y(:,3);
% kb=0.5*(y(:,10)-y(:,11));
% z=0.5*((y(:,8)-y(:,9)));
% dv=(v.*y(:,1).*y(:,2)+ka-kb).*z.^(-1);
% %-----µÚ¶þÖÖËã·¨-------
% ka=y(:,1).*y(:,2);
% kb=0.5*(y(:,8)-y(:,9));
% z=0.5*((y(:,10)-y(:,11)));
% dv=(v.*y(:,1)-y(:,3)+ka-kb).*z.^(-1);
