# Supplementary material for: Finite-time generalized synchronization of non-identical fractional order chaotic systems and its application in speech secure communication
Source: PLoS One. 2022 Mar 23;17(3):e0263007. doi: 10.1371/journal.pone.0263007 (PMC8942225; doi:10.1371/journal.pone.0263007)
Supplement: S1 File — (ZIP) [file pone.0263007.s001.zip › S1_File/Data Availability statement(the minimal data set)/encryption.m]

function ev=jiami(y,v)
 ka=y(:,1)-y(:,3);
 ev=v.*ka;
%  ev=v+ka;
 ev=ev*100;
 ev=ceil(ev)/100;
% ka=y(:,1)-y(:,3);
% ev=v+ka;
% %-------µÚÒ»ÖÖËã·¨----------
% ka=y(:,1)-y(:,3);
% ev=v.*(y(:,1).*y(:,2))+ka;
% %-------µÚ¶þÖÖËã·¨------------
% ka=y(:,1).*y(:,2);
% ev=v.*(y(:,1)-y(:,3))+ka;
