# Supplementary material for: Finite-time generalized synchronization of non-identical fractional order chaotic systems and its application in speech secure communication
Source: PLoS One. 2022 Mar 23;17(3):e0263007. doi: 10.1371/journal.pone.0263007 (PMC8942225; doi:10.1371/journal.pone.0263007)
Supplement: S1 File — (ZIP) [file pone.0263007.s001.zip › S1_File/Data Availability statement(the minimal data set)/fra_loren4D_reverse3D.m]

%·ÖÊý½×»ìãç·ÂÕæ³ÌÐò£¬ÒÔloren_4D(ÏµÍ³ÎªÀý£¬ÆäËûÏµÍ³Ö»ÐèÐÞ¸ÄÏàÓ¦µÄÍâ²¿º¯Êý¡£
% ------------------------------------------------------------------------------------
function [t,y]=fra_loren4D_reverse3D(x,t,q)%xÎª³õÖµ£¬tÎªÔËÐÐÊ±¼ä£¬qÎª·ÖÊý½×Êý
h=0.01;%²½³¤
N=t/h;%ÔËÐÐ²½Êý
l=length(x);%±äÁ¿Î¬Êý
% t=20;x=[0 2 3];q=[0.98 0.98 0.98];
y=zeros(l,N+1);
y1=zeros(l,N+1);
M1=zeros(l,1);
N1=zeros(l,1);
%Ô¤¹ÀÐ£Õý·¨,fra_chaos_funÍâ²¿º¯Êý
y1(:,1)=x'+h.^q'.*fra_chaos_fun(t,x)'./(gamma([q']).*q');
y(:,1)=x'+h.^q'.*(fra_chaos_fun(t,y1(:,1))+q'.*fra_chaos_fun(t,x)')./gamma(q'+2);
for n=1:N;
   M1=(n.^(q'+1)-(n-q').*(n+1).^q').*fra_chaos_fun(t,x)';
   N1=((n+1).^q'-n.^q').*fra_chaos_fun(t,x)';
   for j=1:n;
     M1=M1+ ((n-j+2).^(q'+1)+(n-j).^(q'+1)-2*(n-j+1).^(q'+1)).*fra_chaos_fun(t,y(:,j));
     N1=N1+((n-j+1).^q'-(n-j).^q').*fra_chaos_fun(t,y(:,j));
   end
   y1(:,n+1)=x'+h.^q'.*N1./(gamma(q').*q');
   y(:,n+1)=x'+h.^q'.*(fra_chaos_fun(t,y1(:,n+1))+M1)./gamma(q'+2);
end
%×÷Í¼
%  figure(1)
% plot(y(1,:),y(2,:))
% % subplot(2,2,1),plot(0:h:h*N,y(5,:),'b-');hold on;plot(0:h:h*N,y(1,:)-y(2,:),'r-');
% % subplot(2,2,2),plot(0:h:h*N,y(6,:),'b-');hold on;plot(0:h:h*N,y(1,:)+y(3,:),'r-');
% % subplot(2,2,3),plot(0:h:h*N,y(7,:),'b-');hold on;plot(0:h:h*N,y(1,:)+y(4,:),'r-');
% % subplot(2,2,4),plot(0:h:h*N,y(5,:),'b-');hold on;plot(0:h:h*N,y(1,:)-y(2,:),'r-');

% figure(2)%Í¬²½yÓëx
% plot(0:h:h*N,y(8,:),'b-');hold on;plot(0:h:h*N,y(1,:)-y(2,:),'r-');
% % xlabel('x');ylabel('y');
% figure(3)%»¬Ä£Ãæ
% plot(0:h:h*N,y(11,:),'b-');hold on;plot(0:h:h*N,y(12,:),'r-');hold on;plot(0:h:h*N,y(13,:),'g-');
% % figure(3)
% % plot(0:h:h*N,y(1,:),'r-')
% figure(5)%¸ú×ÙÇúÏß
% % subplot(2,2,1),plot(0:h:h*N,y(8,:),'b-');hold on;plot(0:h:h*N,y(1,:)-y(2,:),'r-');
% % subplot(2,2,2),plot(0:h:h*N,y(9,:),'b-');hold on;plot(0:h:h*N,y(1,:)+y(3,:),'r-');
% % subplot(2,2,3),plot(0:h:h*N,y(10,:),'b-');hold on;plot(0:h:h*N,y(1,:)+y(4,:),'r-');
% % subplot(2,2,4),plot(0:h:h*N,y(5,:),'b-');hold on;plot(0:h:h*N,y(1,:)-y(2,:),'r-');
% subplot(2,2,1),plot(0:h:h*N,y(8,:),'b-');hold on;plot(0:h:h*N,y(5,:),'r-');
% subplot(2,2,2),plot(0:h:h*N,y(9,:)+y(8,:),'b-');hold on;plot(0:h:h*N,y(6,:),'r-');
% subplot(2,2,3),plot(0:h:h*N,y(10,:)+y(9,:),'b-');hold on;plot(0:h:h*N,y(7,:),'r-');
% subplot(2,2,4),plot(0:h:h*N,y(5,:),'b-');hold on;plot(0:h:h*N,y(1,:)-y(2,:),'r-');
% figure(6)%Îó²îÍ¼Ïñ
% subplot(2,2,1),plot(0:h:h*N,y(8,:)-y(5,:),'r-');
% subplot(2,2,2),plot(0:h:h*N,y(9,:)+y(8,:)-y(6,:),'b-');
% subplot(2,2,3),plot(0:h:h*N,y(10,:)+y(9,:)-y(7,:),'k-');
% subplot(2,2,4),plot(0:h:h*N,y(6,:),'b-');hold on;plot(0:h:h*N,y(1,:)+y(3,:),'r-');
% figure(1)%Îó²îÍ¼ÏñºÏ³É
% plot(0:h:h*N,y(8,:)-y(5,:),'r-');hold on;plot(0:h:h*N,y(9,:)+y(8,:)-y(6,:),'b-');hold on;plot(0:h:h*N,y(10,:)+y(9,:)-y(7,:),'k-');
function xp=fra_chaos_fun(t,x)
xp=x; % u1=0;u2=0;u3=0;h=1;
k1=16;k2=10;
s4=xp(11);s5=xp(12);s6=xp(13);
% s1=xp(11);s2=xp(12);s3=xp(13);
%%
%chaos_loren_4D drive system Çý¶¯ÏµÍ³
  xp(1)=10*(x(2)-x(1))+x(4)-0.15*cos(6*t)*x(1)+0.25*cos(7*t);
   xp(2)=28*x(1)-x(1)*x(3)-x(2)-0.2*cos(2*t)*x(2)+0.1*sin(3*t);
   xp(3)=x(1)*x(2)-8/3*x(3)+0.15*sin(4*t)*x(3)-0.25*cos(5*t);
     xp(4)=-x(2)*x(3)-x(4)-0.2*sin(t)*x(4)+0.2*cos(2*t);
%¸ú×Ùº¯Êý xp(5)=x1-x2;
% % xp(5)=-38*x(1)+11*x(2)+x(4)+x(1)*x(3)+3.5*sin(x(1))-6*sin(x(2))+20*sin(t)-15*cos(t);
% % xp(6)=10*(x(2)-x(1))+x(4)+x(1)*x(2)-8/3*x(3)+3.5*sin(x(1))-12*cos(x(3))-15*cos(t)+80*sin(t);
% % xp(7)=10*(x(2)-x(1))-x(2)*x(3)+3.5*sin(x(1))-15*cos(t)-18*cos(x(4))-5*sin(pi*t);
%Í¬²½ÉèÖÃº¯Êý
xp(5)=xp(1)-xp(2);%xp(5)=x1-x2;
xp(6)=xp(1)+xp(3);
xp(7)=xp(1)+xp(4);
%%
%chaos_ reverse 3D_ respond system ÏìÓ¦ÏµÍ³
%  xp(8)=10*(x(9)-x(8))-0.25*sin(4*t)*x(8)+0.1*cos(t)+u1;%y1=x8;y2=x9;y3=x10
%    xp(9)=40*x(8)+16*x(8)*x(10)+0.1*cos(2*t)*x(9)+0.15*cos(3*t)+u2;
%     xp(10)=-x(8)*x(9)-10/4*x(10)-0.1*sin(3*t)*x(10)+0.2*cos(5*t)+u3;
    
   xp(8)=xp(5)-k1*abs(-x(5)+x(8))^0.8*sat(-x(5)+x(8))-k2*abs(s4)^0.8*sat(s4);%y1_1=x14;y2_2=x15;y3_3=x16;  ³õÊ¼Öµ  k1´¦0.2£»k2´¦0.4
   xp(9)=xp(6)-xp(8)-k1*abs(-x(6)+x(8)+x(9))^0.8*sat(-x(6)+x(8)+x(9))-k2*abs(s5)^0.8*sat(s5);
    xp(10)=xp(7)-xp(9)-k1*abs(-x(7)+x(9)+x(10))^0.8*sat(-x(7)+x(9)+x(10))-k2*abs(s6)^0.8*sat(s6);  
%Í¬²½¸ú×Ùº¯Êý
% % xp(11)=xp(8)-xp(10);%xp(11)=x8-x10£»y1-y3
% % xp(12)=xp(8)+xp(9);%xp(12)=x8+x9£»y1+y2
% % xp(13)=xp(9)-xp(10);%xp(13)=x9-x10£»y2-y3
% % %Í¬²½¸ú×Ùº¯Êý
% % xp(14)=xp(5)-xp(11);%Îó²îe1=y-x
% % xp(15)=xp(6)-xp(12);%Îó²îe2
% % xp(16)=xp(7)-xp(13);%Îó²îe3

%¼ÓÈëÊäÈëÏî

%%»¬Ä£º¯ÊýÎó²îº¯Êý
 xp(11)=-xp(5)+xp(8)+k1*abs(-x(5)+x(8))^0.8*sat(-x(5)+x(8)); %»¬Ä£ÃæD^¦Âs1µÄµ¼Êý
   xp(12)=-xp(6)+xp(8)+xp(9)+k1*abs(-x(6)+x(8)+x(9))^0.8*sat(-x(6)+x(8)+x(9)); %»¬Ä£ÃæD^¦Âs2µÄ·ÖÊý½×µ¼Êý
xp(13)=-xp(7)+xp(9)+xp(10)+k1*abs(-x(7)+x(9)+x(10))^0.8*sat(-x(7)+x(9)+x(10)); %»¬Ä£Ãæs3
    %±¥ºÍº¯Êý¼°¿ØÖÆÊäÈë
