# Supplementary material for: Finite-time generalized synchronization of non-identical fractional order chaotic systems and its application in speech secure communication
Source: PLoS One. 2022 Mar 23;17(3):e0263007. doi: 10.1371/journal.pone.0263007 (PMC8942225; doi:10.1371/journal.pone.0263007)
Supplement: S1 File — (ZIP) [file pone.0263007.s001.zip › S1_File/Data Availability statement(the minimal data set)/fra_loren4D_reverse3D_run.m]

function [a1,a2,b1,b2,t]=fra_loren4D_reverse3D_run()
[t0,y0]=fra_loren4D_reverse3D_without([2 -2 4  1 4 6 3 2 -1 1],5,[0.98 0.98 0.98 0.98 0.99 0.99 0.99 0.99 0.99 0.99]);%a=0.97;b=0.99 
h=0.01;%²½³¤
N=t0/h;%ÔËÐÐ²½Êý
t0=[0:0.01:5];
[t2,y2]=fra_loren4D_reverse3D([0.390082522477950 -2.88397909484495 12.6536693567600 39.2843377386693 3.09422282237558 13.5400923909593 38.7079867307642 -5.29018831157504 -5.29305897855386 -3.66394406260433 1 -1 -0.5],5,[0.98 0.98 0.98 0.98 0.99 0.99 0.99 0.99 0.99 0.99 0.99 0.99 0.99]);%a=0.97;b=0.99 
h=0.01;%²½³¤
M=t2/h;%ÔËÐÐ²½Êý
t2=[5:0.01:10];%5sÊ±¼ÓÈë¿ØÖÆu
t=[t0 t2];%×ÜÊ±¼ä=¿ØÖÆÇ°µÄÊ±¼ä+¿ØÖÆºóµÄÊ±¼ä
y=[y0,y2(1:10,:)];%Ê©¼Ó¿ØÖÆµÄ×´Ì¬±äÁ¿ºÍÃ»ÓÐÊ©¼Ó¿ØÖÆµÄ×´Ì¬±äÁ¿
a1=y(8,:);%a1¡¢a2Í¬²½Ò»×é
a2=y(5,:);
b1=y(9,:)+y(8,:);%b1¡¢b2Í¬²½¶þ×é
b2=y(6,:);
figure(10)%¸ú×ÙÍ¼
subplot(2,1,1),plot(t,y(8,:),'b-');hold on;plot(t,y(5,:),'r-');%y1¾ÍÊÇy(8,:)£¬y(5,:)¾ÍÊÇx1-x2
subplot(2,1,2),plot(t,y(9,:)+y(8,:),'b-');hold on;plot(t,y(6,:),'r-');%y(9,:)+y(8,:)¾ÍÊÇy1+y2£¬y(6,:)¾ÍÊÇx1+x3
