# Supplementary material for: Finite-time generalized synchronization of non-identical fractional order chaotic systems and its application in speech secure communication
Source: PLoS One. 2022 Mar 23;17(3):e0263007. doi: 10.1371/journal.pone.0263007 (PMC8942225; doi:10.1371/journal.pone.0263007)
Supplement: S1 File — (ZIP) [file pone.0263007.s001.zip › S1_File/Data Availability statement(the minimal data set)/main.m]

clc;clear;
%%
%»ìãç¼ÓÃÜ
fs=8000;%ÓïÒôÐÅºÅ²ÉÑùÆµÂÊÎª8000
x=audioread('1.mp3');
%sound(x,8000);
x=x((1:325400),:);
t=(0:length(x)-1)/8000;
Y=fft(x,2048);%¶ÔÐÅºÅ×ö2048µãFFT±ä»»
f=fs*(0:1023)/2048;

figure(1)
subplot(2,1,1);
plot(t,x)%×÷Ô­Ê¼ÓïÒôÐÅºÅµÄÊ±ÓòÍ¼ÐÎ
grid on;
axis tight;
title('Ô­Ê¼ÓïÒôÐÅºÅ');
xlabel('time(s)');
ylabel('·ù¶È');

subplot(2,1,2);
plot(f,abs(Y(1:1024)))%×öÔ­Ê¼ÓïÒôÐÅºÅµÄFFTÆµÆ×Í¼
grid on;
axis tight;
title('Ô­Ê¼ÓïÒôÐÅºÅFFTÆµÆ×')
xlabel('Hz');
ylabel('·ù¶È');
%sound(x)
%%
%Ô¤´¦ÀíÓïÒôÐÅºÅ£¨Ô­Ê¼ÐÅºÅÀ©´ó1000±¶£©
x1=ceil(1000*x(:,1));
Y1=fft(x1,2048);

figure(2)

subplot(2,1,1);
plot(t,x1)%Ô¤´¦ÀíÓïÒôÐÅºÅµÄÊ±ÓòÍ¼ÐÎ
grid on;
axis tight;
title('Ô¤´¦ÀíÓïÒôÐÅºÅ');
xlabel('time(s)');
ylabel('·ù¶È');

subplot(2,1,2);
plot(f,abs(Y1(1:1024)))%Ô¤´¦ÀíÓïÒôÐÅºÅµÄFFTÆµÆ×Í¼
grid on;
axis tight;
title('Ô¤´¦ÀíÓïÒôÐÅºÅFFTÆµÆ×')
xlabel('Hz');
ylabel('·ù¶È');

%%
%Êý×Ö²¨ÐÎ
x2=dec_to_bin(x1);%½«ÓïÒôÐÅºÅÓÉ10½øÖÆ×ª»¯Îª2½øÖÆ
x21=x2((2500:2540),:)-'0';%½ØÈ¡Ç°40µãÒÔ±ãÏÔÊ¾
x22=[];
for i=1:40
    x22=[x22 x21(i,:)];
end
figure(3)
stairs(x22)
title('Êý×ÖÓïÒôÐÅºÅ');
xlabel('time(s)');
ylabel('·ù¶È');
axis([0 length(x22) min(x22)-0.5 max(x22)+0.5])

%%
%¼ÆËã¼ÓÃÜº¯Êý
[a1,a2,b1,b2,tt]=fra_loren4D_reverse3D_run();
a1=a1(600:699);
a2=a2(600:699);
b1=b1(600:699);
b1=b1-20;
b2=b2(600:699);
%%
%²úÉúÒ»Î¬»ìãç¼ÓÃÜÐòÁÐ
n=floor(length(x)/100);
A=zeros(100,1);
for j=1:100
if(a1(j)>b1(j))
k=1;
else
k=0;
end
A(j)=k;
end

%%
%²úÉúÒ»Î¬»ìãç½âÃÜÐòÁÐ
AA=zeros(100,1);
for j=1:100
if(a2(j)>b2(j))
k=1;
else
k=0;
end
AA(j)=k;
end

%%
%ÓïÒôÐÅºÅ¼ÓÃÜ´¦Àí
B=dec_to_bin(A);%½«Ò»Î¬»ìãç¼ÓÃÜÐòÁÐ×ª»»³É¶þ½øÖÆ
BB=dec_to_bin(AA);%½«Ò»Î¬»ìãç½âÃÜÐòÁÐ×ª»»³É¶þ½øÖÆ
x3=[];
x5=[];
for i=1:n
    eval(['v',num2str(i),'=','x2((',num2str((i-1)*100+1),':',num2str(i*100),'),:);']);%ÓïÒôÐÅºÅ·Ö¸î
    %x3=bitxor(bin2dec(x2),bin2dec(B));%Òì»ò²Ù×÷¼ÓÃÜ£¬µÃµ½ÃÜÎÄ
    eval(['x3',num2str(i),'=','bitxor(bin2dec(v',num2str(i),'),bin2dec(B));']);%¼ÓÃÜ£ºÔ­Ê¼ÓïÒô¶þ½øÖÆÐÅºÅÓë¼ÓÃÜÐòÁÐ½øÐÐÒì»ò²Ù×÷¼ÓÃÜ
    eval(['x5',num2str(i),'=','bitxor(bin2dec(v',num2str(i),'),bin2dec(BB));']);%½âÃÜ£º¼ÓÃÜÓïÒô¶þ½øÖÆÐÅºÅÓë½âÃÜÐòÁÐ½øÐÐÒì»ò²Ù×÷½âÃÜ
    eval(['x3=[x3;x3',num2str(i),'];']);%½«¼ÓÃÜµÄÐÅºÅÆ´½Ó
    eval(['x5=[x5;x5',num2str(i),'];']);%½«½âÃÜµÄÐÅºÅÆ´½Ó
end

%%
%×÷Í¼
x4=bin_to_dec(dec_to_bin(x3));
Y4=fft(x4,2048);

figure(4)
subplot(3,1,1);
% plot(t(1:1000),x3(1:1000))%¼ÓÃÜÓïÒôÐÅºÅµÄÊ±ÓòÍ¼ÐÎ
plot(t,x3)%¼ÓÃÜÓïÒôÐÅºÅµÄÊ±ÓòÍ¼ÐÎ
grid on;
axis tight;
title('¼ÓÃÜÓïÒôÐÅºÅ');
xlabel('time(s)');
ylabel('·ù¶È');

subplot(3,1,2);
plot(t(1:1000),x3(1:1000))%¼ÓÃÜÓïÒôÐÅºÅµÄÊ±ÓòÍ¼ÐÎ
% plot(t,x3)%¼ÓÃÜÓïÒôÐÅºÅµÄÊ±ÓòÍ¼ÐÎ
grid on;
axis tight;
title('½ØÈ¡ÁË²¿·Ö¼ÓÃÜÓïÒôÐÅºÅ');
xlabel('time(s)');
ylabel('·ù¶È');

subplot(3,1,3);
plot(f,abs(Y4(1:1024)))%¼ÓÃÜÓïÒôÐÅºÅµÄFFTÆµÆ×Í¼
grid on;
axis tight;
title('¼ÓÃÜÓïÒôÐÅºÅFFTÆµÆ×')
xlabel('Hz');
ylabel('·ù¶È');
%%

x6=bin_to_dec(dec2bin(x5))/1000; 
Y6=fft(x6,2048);

figure(5)
subplot(2,1,1);
plot(t,x6)%½âÂëÓïÒôÐÅºÅµÄÊ±ÓòÍ¼ÐÎ
grid on;
axis tight;
title('½âÂëÓïÒôÐÅºÅ');
xlabel('time(s)');
ylabel('·ù¶È');

subplot(2,1,2);
plot(f,abs(Y6(1:1024)))%½âÂëÓïÒôÐÅºÅµÄFFTÆµÆ×Í¼
grid on;
axis tight;
title('½âÂëÓïÒôÐÅºÅFFTÆµÆ×')
xlabel('Hz');
ylabel('·ù¶È');
%%
%½«·Ö¸îµÄÐÅºÅÆ´½Ó
%v=[];
%ct=[];
%pt=[];
%for i=1:n
%    eval(['v=[v;v',num2str(i),'];']);%Ô­Ê¼ÓïÒôÐÅºÅÆ´½Ó
%    eval(['ct=[ct;ct',num2str(i),'];']);%¼ÓÃÜ¹ýµÄÐÅºÅÆ´½Ó
%    eval(['pt=[pt;pt',num2str(i),'];'])%½âÃÜ¹ýµÄÐÅºÅÆ´½Ó
%end

%%
%------×÷Í¼------
%½«´¦Àí¹ýµÄÐÅºÅ»Ö¸´
% v=v/100;ct=ct/100;pt=pt/100;%ËõÐ¡
% v=v-127;vt=ct-127;pt=pt-127;%ÒÆ»ØÔ­µã
%Ê±ÓòÍ¼
%figure(4);plot(t,ct);title("¼ÓÃÜµÄÐÅºÅ");
%figure(5);plot(t,pt);title("½âÃÜµÄÐÅºÅ");
%figure(6);plot(t,v);title("Æ´½ÓºóµÄÐÅºÅ");

%ÆµÓòÍ¼
% cf=fft(ct);
% figure(7);plot(cf);title("¼ÓÃÜÐÅºÅµÄ·ùÆµÏìÓ¦");
% pf=fft(pt);
% figure(8);plot(pf);title("½âÃÜÐÅºÅµÄ·ùÆµÏìÓ¦");
