# Supplementary material for: Finite-time generalized synchronization of non-identical fractional order chaotic systems and its application in speech secure communication
Source: PLoS One. 2022 Mar 23;17(3):e0263007. doi: 10.1371/journal.pone.0263007 (PMC8942225; doi:10.1371/journal.pone.0263007)
Supplement: S1 File — (ZIP) [file pone.0263007.s001.zip › S1_File/Data Availability statement(the minimal data set)/sat.m]

function M=sat(x)
k=0.1;d=abs(x/k);
if d<=1
   M=x/k;
else
   M=sign(x/k);
end
